# Supplementary material for: Scipio: Using protein sequences to determine the precise exon/intron structures of genes and their orthologs in closely related species
Source: BMC Bioinformatics. 2008 Jun 13;9:278. doi: 10.1186/1471-2105-9-278 (PMC2442105; doi:10.1186/1471-2105-9-278)
Supplement: Additional file 1 — Source code of the software, two Scipio output conversion tools, and a manual on the usage of the Scipio script. [file 1471-2105-9-278-S1.zip]

Archive with 4 entries (4 files):
- scipio.pl
- usage.html
- yaml2gff.pl
- yaml2log.pl
